# Supplementary material for: Eriodictyol and Homoeriodictyol Improve Memory Impairment in Aβ25–35-Induced Mice by Inhibiting the NLRP3 Inflammasome
Source: Molecules. 2022 Apr 12;27(8):2488. doi: 10.3390/molecules27082488 (PMC9025671; doi:10.3390/molecules27082488)
Supplement: Supplementary file 1 [file molecules-27-02488-s001.zip]

Archive with 1 entries (1 files):
- molecules-1615627-supplementary.pdf
